# Supplementary material for: Lipidomic Analysis of Hand Skin Surface Lipids Reveals Smoking-Related Skin Changes
Source: Metabolites. 2023 Feb 9;13(2):254. doi: 10.3390/metabo13020254 (PMC9963340; doi:10.3390/metabo13020254)
Supplement: Supplementary file 1 [file metabolites-13-00254-s001.zip]

Archive with 1 entries (1 files):
- metabolites-2197229-SI.pdf
